# Supplementary material for: Multiple coping strategies maintain stability of a small mammal population in a resource‐restricted environment
Source: Ecol Evol. 2021 Aug 16;11(18):12529–41. doi: 10.1002/ece3.7997 (PMC8462162; doi:10.1002/ece3.7997)
Supplement: Supplementary file 1 — Table S1 [file ECE3-11-12529-s001.csv]

	Phi	p	Lambda	model	npar	AICc	DeltaAICc	weight	Deviance
41	~time	~season + sex	~time	Phi(~time)p(~season + sex)Lambda(~time)	65	17233.53606	0	0.263275381	412.13592
47	~time	~season * sex	~time	Phi(~time)p(~season * sex)Lambda(~time)	66	17234.14115	0.605091696	0.194543291	410.63915
53	~time + sex	~season + sex	~time	Phi(~time + sex)p(~season + sex)Lambda(~time)	66	17234.67815	1.142091696	0.148733292	411.17643
59	~time + sex	~season * sex	~time	Phi(~time + sex)p(~season * sex)Lambda(~time)	67	17234.91285	1.376789881	0.132264753	409.30734
42	~time	~season + sex	~time + sex	Phi(~time)p(~season + sex)Lambda(~time + sex)	66	17235.60615	2.070091696	0.093518073	412.10385
48	~time	~season * sex	~time + sex	Phi(~time)p(~season * sex)Lambda(~time + sex)	67	17236.22685	2.690789881	0.068566606	410.62127
54	~time + sex	~season + sex	~time + sex	Phi(~time + sex)p(~season + sex)Lambda(~time + sex)	67	17236.75585	3.219789881	0.052631017	411.14976
60	~time + sex	~season * sex	~time + sex	Phi(~time + sex)p(~season * sex)Lambda(~time + sex)	68	17237.00516	3.469096399	0.046462817	409.29448
17	~season + sex	~season + sex	~time	Phi(~season + sex)p(~season + sex)Lambda(~time)	37	17258.71533	25.17927515	8.97E-07	495.52946
23	~season + sex	~season * sex	~time	Phi(~season + sex)p(~season * sex)Lambda(~time)	38	17259.01518	25.47912184	7.72E-07	493.7715
5	~season	~season + sex	~time	Phi(~season)p(~season + sex)Lambda(~time)	36	17259.56204	26.02598273	5.87E-07	498.43185
29	~season * sex	~season + sex	~time	Phi(~season * sex)p(~season + sex)Lambda(~time)	38	17259.95918	26.42312184	4.82E-07	494.71477
35	~season * sex	~season * sex	~time	Phi(~season * sex)p(~season * sex)Lambda(~time)	39	17260.36558	26.82952456	3.93E-07	493.06245
11	~season	~season * sex	~time	Phi(~season)p(~season * sex)Lambda(~time)	37	17260.48233	26.94627515	3.71E-07	497.29582
18	~season + sex	~season + sex	~time + sex	Phi(~season + sex)p(~season + sex)Lambda(~time + sex)	38	17260.74818	27.21212184	3.25E-07	495.50401
24	~season + sex	~season * sex	~time + sex	Phi(~season + sex)p(~season * sex)Lambda(~time + sex)	39	17261.05858	27.52252456	2.78E-07	493.75556
6	~season	~season + sex	~time + sex	Phi(~season)p(~season + sex)Lambda(~time + sex)	37	17261.57233	28.03627515	2.15E-07	498.38653
30	~season * sex	~season + sex	~time + sex	Phi(~season * sex)p(~season + sex)Lambda(~time + sex)	39	17261.98958	28.45352456	1.75E-07	494.68644
36	~season * sex	~season * sex	~time + sex	Phi(~season * sex)p(~season * sex)Lambda(~time + sex)	40	17262.40854	28.87248506	1.42E-07	493.04381
12	~season	~season * sex	~time + sex	Phi(~season)p(~season * sex)Lambda(~time + sex)	38	17262.50518	28.96912184	1.35E-07	497.26059
37	~time	~season + sex	~1	Phi(~time)p(~season + sex)Lambda(~1)	35	17652.6493	419.1132428	0	893.57377
43	~time	~season * sex	~1	Phi(~time)p(~season * sex)Lambda(~1)	36	17652.95704	419.4209827	0	891.8268
40	~time	~season + sex	~season * sex	Phi(~time)p(~season + sex)Lambda(~season * sex)	38	17654.02818	420.4921218	0	888.78391
55	~time + sex	~season * sex	~1	Phi(~time + sex)p(~season * sex)Lambda(~1)	37	17654.21433	420.6782752	0	891.02801
49	~time + sex	~season + sex	~1	Phi(~time + sex)p(~season + sex)Lambda(~1)	36	17654.33704	420.8009827	0	893.20672
44	~time	~season * sex	~season	Phi(~time)p(~season * sex)Lambda(~season)	37	17654.59533	421.0592752	0	891.40886
38	~time	~season + sex	~season	Phi(~time)p(~season + sex)Lambda(~season)	36	17654.66604	421.1299827	0	893.53615
52	~time + sex	~season + sex	~season * sex	Phi(~time + sex)p(~season + sex)Lambda(~season * sex)	39	17655.15958	421.6235246	0	887.85592
56	~time + sex	~season * sex	~season	Phi(~time + sex)p(~season * sex)Lambda(~season)	38	17655.88318	422.3471218	0	890.63932
46	~time	~season * sex	~season * sex	Phi(~time)p(~season * sex)Lambda(~season * sex)	39	17655.92158	422.3855246	0	888.61808
50	~time + sex	~season + sex	~season	Phi(~time + sex)p(~season + sex)Lambda(~season)	37	17656.27533	422.7392752	0	893.0888
45	~time	~season * sex	~season + sex	Phi(~time)p(~season * sex)Lambda(~season + sex)	38	17656.59718	423.0611218	0	891.35282
39	~time	~season + sex	~season + sex	Phi(~time)p(~season + sex)Lambda(~season + sex)	37	17656.68533	423.1492752	0	893.49902
58	~time + sex	~season * sex	~season * sex	Phi(~time + sex)p(~season * sex)Lambda(~season * sex)	40	17657.13554	423.5994851	0	887.77111
57	~time + sex	~season * sex	~season + sex	Phi(~time + sex)p(~season * sex)Lambda(~season + sex)	39	17657.89658	424.3605246	0	890.59291
51	~time + sex	~season + sex	~season + sex	Phi(~time + sex)p(~season + sex)Lambda(~season + sex)	38	17658.30118	424.7651218	0	893.05696
19	~season + sex	~season * sex	~1	Phi(~season + sex)p(~season * sex)Lambda(~1)	8	17726.02181	492.4857521	0	1021.8444
31	~season * sex	~season * sex	~1	Phi(~season * sex)p(~season * sex)Lambda(~1)	9	17726.17329	492.6372302	0	1019.9817
1	~season	~season + sex	~1	Phi(~season)p(~season + sex)Lambda(~1)	6	17726.52137	492.9853071	0	1026.3664
13	~season + sex	~season + sex	~1	Phi(~season + sex)p(~season + sex)Lambda(~1)	7	17726.55384	493.0177783	0	1024.3876
16	~season + sex	~season + sex	~season * sex	Phi(~season + sex)p(~season + sex)Lambda(~season * sex)	10	17726.76727	493.2312142	0	1018.5615
25	~season * sex	~season + sex	~1	Phi(~season * sex)p(~season + sex)Lambda(~1)	8	17726.82081	493.2847521	0	1022.643
7	~season	~season * sex	~1	Phi(~season)p(~season * sex)Lambda(~1)	7	17726.99884	493.4627783	0	1024.8331
20	~season + sex	~season * sex	~season	Phi(~season + sex)p(~season * sex)Lambda(~season)	9	17727.96529	494.4292302	0	1021.774
14	~season + sex	~season + sex	~season	Phi(~season + sex)p(~season + sex)Lambda(~season)	8	17728.04381	494.5077521	0	1023.866
26	~season * sex	~season + sex	~season	Phi(~season * sex)p(~season + sex)Lambda(~season)	9	17728.09529	494.5592302	0	1021.9038
32	~season * sex	~season * sex	~season	Phi(~season * sex)p(~season * sex)Lambda(~season)	10	17728.16527	494.6292142	0	1019.9595
4	~season	~season + sex	~season * sex	Phi(~season)p(~season + sex)Lambda(~season * sex)	9	17728.18129	494.6452302	0	1021.9902
2	~season	~season + sex	~season	Phi(~season)p(~season + sex)Lambda(~season)	7	17728.37784	494.8417783	0	1026.2125
22	~season + sex	~season * sex	~season * sex	Phi(~season + sex)p(~season * sex)Lambda(~season * sex)	11	17728.47077	494.9347059	0	1018.2484
28	~season * sex	~season + sex	~season * sex	Phi(~season * sex)p(~season + sex)Lambda(~season * sex)	11	17728.74877	495.2127059	0	1018.5259
8	~season	~season * sex	~season	Phi(~season)p(~season * sex)Lambda(~season)	8	17728.93181	495.3957521	0	1024.7537
10	~season	~season * sex	~season * sex	Phi(~season)p(~season * sex)Lambda(~season * sex)	10	17729.55627	496.0202142	0	1021.3499
21	~season + sex	~season * sex	~season + sex	Phi(~season + sex)p(~season * sex)Lambda(~season + sex)	10	17729.96027	496.4242142	0	1021.7545
15	~season + sex	~season + sex	~season + sex	Phi(~season + sex)p(~season + sex)Lambda(~season + sex)	9	17730.04529	496.5092302	0	1023.8543
27	~season * sex	~season + sex	~season + sex	Phi(~season * sex)p(~season + sex)Lambda(~season + sex)	10	17730.10227	496.5662142	0	1021.896
33	~season * sex	~season * sex	~season + sex	Phi(~season * sex)p(~season * sex)Lambda(~season + sex)	11	17730.16777	496.6317059	0	1019.9451
3	~season	~season + sex	~season + sex	Phi(~season)p(~season + sex)Lambda(~season + sex)	8	17730.36281	496.8267521	0	1026.1847
34	~season * sex	~season * sex	~season * sex	Phi(~season * sex)p(~season * sex)Lambda(~season * sex)	12	17730.39277	496.8567069	0	1018.1522
9	~season	~season * sex	~season + sex	Phi(~season)p(~season * sex)Lambda(~season + sex)	9	17730.90229	497.3662302	0	1024.711
